# Supplementary material for: A role for the stringent response in ciprofloxacin resistance in Pseudomonas aeruginosa
Source: Sci Rep. 2024 Apr 13;14:8598. doi: 10.1038/s41598-024-59188-z (PMC11016087; doi:10.1038/s41598-024-59188-z)
Supplement: Supplementary file 2 — Supplementary Information 2. [file 41598_2024_59188_MOESM2_ESM.xlsx]

## Sheet: Mutations in spoT from WGS
Isolate	Type of mutation	Bases of mutation	Location in gene (base/s)	Location in protein (aa)	Domain	Length of InDel	Effect		Uptream sequence	Bases of mutation	Downstream sequence	Repeated bases
P1-C10A	Insertion	AG	13^14	4		2	Change of reading frame, stop codon		TTGCCGGGCATAG	AG	ACGCCTTCGCCGACAGACTG	AG
P1-6C	Deletion	CAGCAAGCTGA	300..310	100..103	HD/PDE	11	Change of reading frame, stop codon		TCGGAACTGGTCGACGGGGT	CAGCAAGCTGA	CCCAGATGAACTTCGAGACC
P1-C1A	Deletion	AGGCCGAGGCCC	332..343	110..114	HD/PDE	12	No change of reading frame		CCAGATGAACTTCGAGACCA	AGGCCGAGGCCC	AGGCCGAGAACTTCCAGAAG	AGGCCGAG
P1-C6A	Deletion	AGGCCGAGGCCC	332..343	110..114	HD/PDE	12	No change of reading frame		CCAGATGAACTTCGAGACCA	AGGCCGAGGCCC	AGGCCGAGAACTTCCAGAAG	AGGCCGAG
P2-1A (spoT2)	Deletion	ATGGCC	364..382	121..127	HD/PDE	6	No change of reading frame		AGAACTTCCAGAAGATGGCC	ATGGCC	ATGGCCCGCGATATCCGCGT	ATGGCC
P2-C4A	Insertion	CCGCC	539^540	179..180		5	Change of reading frame, stop codon		ATCTACGCGCCCATCGCCAA	CCGCC	CCGCCTGGGCATGCACACCA	CCGCC
P1-9A	SNV	C to T	598	199	NT		T to stop codon		TGCGCGCCGAGCGCATCCGC	C to T	AGGCGGTGAAGAAGGCCCGC
P1-C2A	Deletion	GCCCGGGAAG	673..682	224..227	NT	10	Change of reading frame, stop codon		AGTCGCTGGTCAACTGCCTC	GCCCGGGAAG	GCATGGAAGGCCAGGTGATC	GGAAG
P1-8C	Deletion	GCCCGGGAAG	673..682	224..227	NT	10	Change of reading frame, stop codon		AGTCGCTGGTCAACTGCCTC	GCCCGGGAAG	GCATGGAAGGCCAGGTGATC	GGAAG
P2-2A	Deletion	GCCCGGGAAGG	673..683	224..227	NT	11	Change of reading frame, stop codon		AGTCGCTGGTCAACTGCCTC	GCCCGGGAAGG	CATGGAAGGCCAGGTGATCG	GGAAGG
P2-2B	Deletion	GCCCGGGAAGG	673..683	224..683	NT	11	Change of reading frame, stop codon		AGTCGCTGGTCAACTGCCTC	GCCCGGGAAGG	CATGGAAGGCCAGGTGATCG	GGAAGG
P2-5B (spoT3)	Deletion	GCCCGGGAAGGCA	673..685	224..228	NT	13	Change of reading frame, stop codon		AGTCGCTGGTCAACTGCCTC	GCCCGGGAAGGCA	TGGAAGGCCAGGTGATCGGC	GGAAGGC
P2-10B	Deletion	CATGGAAGGCCAGGTGAT	684..701	228..233	NT	11	No change of reading frame		AACTGCCTCGCCCGGGAAGG	CATGGAAGGCCAGGTGAT	CGGCCGCGAGAAGCACCTCT
P2-7B	Deletion	CGCGAGAAGCACCTCTACA	706..724	235..241	NT	19	Change of reading frame, stop codon		TGGAAGGCCAGGTGATCGGC	CGCGAGAAGCACCTCTACA	GCATCTACCAGAAGATGCGC
P2-C3A	Deletion	AACGAGATCAT	763..773	254..257	NT	11	Change of reading frame, stop codon		GCGGCAAGCGTAAGGCGTTC	AACGAGATCAT	GGACGTCTACGCCTTCCGCA
P2-3B	Deletion	ACA	842..844	280..281	NT	3	Change of 1 aa H to R		TCGCGTGCTGGGCGCCGTGC	ACA	GCCTGTACAAGCCGTTCCCC
P2-C6A	Insertion	AC	903^904	301	NT	2	Change of reading frame, stop codon		TCGCGATTCCCAAGGCCAAC	AC	GGCTACCAGTCGCTACATAC	AC
P1-2A	Deletion	GCCCGGCAATGGG	1063..1075	354..358		13	Change of reading frame, stop codon		CCAAGGGCACCCATGCCCGC	GCCCGGCAATGGG	TGAAGGGCGTGCTGGAACTG
P1-2B (spoT1)	Deletion	GCCCGGCAATGGG	1063..1075	354..358		13	Change of reading frame, stop codon		CCAAGGGCACCCATGCCCGC	GCCCGGCAATGGG	TGAAGGGCGTGCTGGAACTG
P1-8D	Insertion	G	1231^1233	410..411	TGS	1	Change of reading frame, stop codon		CAAGGGTTCCACCGCGGTCG	G	ACTTCGCCTACGCGGTGCAC	G
P1-C5A	Deletion	CATCGCCTGCCGCATCAA	1263..1280	421..426	TGS	18	No change of reading frame		ACTGACGTCGGCAACAGTTG	CATCGCCTGCCGCATCAA	CCGTCGCCTGGCGCCGCTCT
P2-C5A	Deletion	GCTCTCCGAGCCGTT	1296..1310	432..433	TGS	15	No change of reading frame		ATCAACCGTCGCCTGGCGCC	GCTCTCCGAGCCGTT	GCAGAGCGGCCAGACGGTGG
P1-C3A	Deletion	CGCCCGGCCGAA	1350..1361	450..453		12	No change of reading frame		GAAATCGTCACCGCCCCGGG	CGCCCGGCCGAA	CCCGGCCTGGCTGAGCTTCG	CCCGGCC
P2-8B (spoT4)	Deletion	CGCCCGGCCGAA	1350..1361	450..453		12	No change of reading frame		GAAATCGTCACCGCCCCGGG	CGCCCGGCCGAA	CCCGGCCTGGCTGAGCTTCG	CCCGGCC
P1-5B	Deletion	GCCCGGCCGAA	1351..1361	450..453		11	Change of reading frame		AAATCGTCACCGCCCCGGGC	GCCCGGCCGAA	CCCGGCCTGGCTGAGCTTCG	CCCGGCC
P2-C9A	Deletion	ATGG	1771..1774	590..591	AH/RIS	4	Change of reading frame, stop codon		ACCTGTCCGCCGGCAAGGGC	ATGG	TGGTGCACCTGGAAAGCTGC	TGG

## Sheet: Mutations in spoT from Sanger
Mutation	Location in gene (base/s)	Location in protein (aa)	Domain	Length of InDel	No. mutants	Day, MM	Day, LB	Effect		Uptream sequence	Mutation	Downstream sequence	Repeated bases
-TAC	79-87	27-29	HD/PDE	3	1		3	Not change of reading frame		TGGTCCGCCGCGCCTACTAC	-TAC	GCCGAGCAGGCCCACGACGG	TAC
T to G	85	29	HD/PDE		1		3	Y to D		TGGTCCGCCGCGCCTACTAC	T to G	ACGCCGAGCAGGCCCACGAC
G to A	116	39	HD/PDE		1	2		R to H		GGCCCACGACGGGCAACGCC	G to A	CCGCAGCGGCGAACCGTACG
-GCAGCGGCGAACCG	119-132	40-44	HD/PDE	14	1		3	Change of reading frame and eventualy stop codon		CCACGACGGGCAACGCCGCC	-GCAGCGGCGAACCG	TACGTGACCCACCCGCTGGC
A to C	139	45	HD/PDE		2	2	3	T to P		GCAGCGGCGAACCGTACGTG	A to C	CCCACCCGCTGGCGGTCTCC
G to T	226	76	HD/PDE		1	2		E to stop codon		CGATGCTGCACGACGTGATC	G to T	AGGACACCGGCATCGCCAAG
-CAAGGAAGCGC	243-253	81-85	HD/PDE	11	1	4		Change of reading frame and eventualy stop codon		ATCGAGGACACCGGCATCGC	-CAAGGAAGCGC	TCACCGCGCAGTTCGGCGAG	CGC
+T	246^247	82-83	HD/PDE	1	1	3		E to stop codon		AGGACACCGGCATCGCCAAG	+T	GAAGCGCTCACCGCGCAGTT
-GCCCAGGCCGAG	340-351	114-117	HD/PDE	12	1	4		Not change of reading frame		ACTTCGAGACCAAGGCCGAG	-GCCCAGGCCGAG	AACTTCCAGAAGATGGCCAT	AGGCCGAG
-ATGGCC	364-381	122-127	HD/PDE	6	30	2,3,4,5	3	Not change of reading frame		AGAACTTCCAGAAGATGGCC	-ATGGCC	ATGGCCCGCGATATCCGCGT	ATGGCC
+ATGGCC	364-381	122-127	HD/PDE	6	19	2,3,4	3	Not change of reading frame		AGATGGCCATGGCCATGGCC	+ATGGCC	CGCGATATCCGCGTGATCCT	ATGGCC
-GCCATG	367-378	123-126	HD/PDE	6	1	3		Not change of reading frame		ACTTCCAGAAGATGGCCATG	-GCCATG	GCCCGCGATATCCGCGTGAT	GCCATG
+GCCATG	367-378	123-126	HD/PDE	6	1		3	Not change of reading frame		AGAAGATGGCCATGGCCATG	+GCCATG	CATGGCCCGCGATATCCGCG	GCCATG
+CATGGC	369-380	123-127	HD/PDE	6	1		3	Not change of reading frame		AAGATGGCCATGGCCATGGC	+CATGGC	CCGCGATATCCGCGTGATCC	CATGGC
-ATGGCCATGGCCC	370-382	124-128	HD/PDE	13	1	3		Change of reading frame and eventualy stop codon		AGAACTTCCAGAAGATGGCC	-ATGGCCATGGCCC	GCGATATCCGCGTGATCCTG	ATGGCC
G to A	419	140	HD/PDE		2		3	R to H		CCTGGTCAAGCTGGCCGACC	G to A	CCTGCACAACATGCGCACCC
A to C	436	146	HD/PDE		2		3	T to P		ACCGCCTGCACAACATGCGC	A to C	CCCTCGAGGTGCTGTCCGGC
-TCCGGCGAAAAGCGCCGACG	451-470	151-157	HD/PDE	20	1	4		Change of reading frame and eventualy stop codon		TGCGCACCCTCGAGGTGCTG	-TCCGGCGAAAAGCGCCGACG	CATCGCCAAGGAAACCCTGG
-A	458-461	153-154	HD/PDE	1	1		3	Change of reading frame and eventualy stop codon		CGAGGTGCTGTCCGGCGAAA	-A	GCGCCGACGCATCGCCAAGG	A
-ATGCACACCAT	523-533	175-178		11	1	5		Change of reading frame and eventualy stop codon		CCATCGCCAACCGCCTGGGC	-ATGCACACCAT	GCGCGTGGAGTTCGAGGACC
-ATGCACACCATGCG	523-536	175-179		14	1	2		Change of reading frame and eventualy stop codon		CCATCGCCAACCGCCTGGGC	-ATGCACACCATGCG	CGTGGAGTTCGAGGACCTAG
-AGGCCATGCACCCGA	563-577	188-193		15	1	3		Not change of reading frame		GTTCGAGGACCTAGGTTTCA	-AGGCCATGCACCCGA	TGCGCGCCGAGCGCATCCGC
-ACCCGATGCGC	572-582	191-194		11	1		3	Change of reading frame and eventualy stop codon		CCTAGGTTTCAAGGCCATGC	-ACCCGATGCGC	GCCGAGCGCATCCGCCAGGC	GC
+AAGG	613^614	205	NT	4	1		3	Change of reading frame and eventualy stop codon		CCGCCAGGCGGTGAAGAAGG	+AAGG	CCCGCGGCAACCGCCGCGAG	AAGG
-GCGAGAT	629-635	210-212	NT	7	1	5		Change of reading frame and eventualy stop codon		GAAGGCCCGCGGCAACCGCC	-GCGAGAT	CGTCGGCAAGATCCAGGAGT
-GCCCGGGAAGGCA	673-685	221-229	NT	13	1	2		Change of reading frame and eventualy stop codon		AGTCGCTGGTCAACTGCCTC	-GCCCGGGAAGGCA	TGGAAGGCCAGGTGATCGGC
-GCCCGGGAAGGCATG	673-687	224-229	NT	16	2	2,5		Not change of reading frame		AGTCGCTGGTCAACTGCCTC	-GCCCGGGAAGGCATG	GAAGGCCAGGTGATCGGCCG
-GCCCGGGAAGGCATGG	673-688	225-230	NT	16	2	3		Change of reading frame and eventualy stop codon		AGTCGCTGGTCAACTGCCTC	-GCCCGGGAAGGCATGG	AAGGCCAGGTGATCGGCCGC
-GCCCGGGAAGGCATGGA	673-689	224-230	NT	18	1	2		Change of reading frame and eventualy stop codon		AGTCGCTGGTCAACTGCCTC	-GCCCGGGAAGGCATGGA	AGGCCAGGTGATCGGCCGCC
-GCCCGGGAAGGCATGGAAGGCCAGGTG	673-699	224-233	NT	27	1	2		Not change of reading frame		AGTCGCTGGTCAACTGCCTC	-GCCCGGGAAGGCATGGAAGGCCAGGTG	ATCGGCCGCGAGAAGCACCT
-CCCGGGAAGGCATGGAAGGCCAG	674-696	225-232	NT	23	1	4		Change of reading frame and eventualy stop codon		GTCGCTGGTCAACTGCCTCG	-CCCGGGAAGGCATGGAAGGCCAG	GTGATCGGCCGCGAGAAGCA
-CCGGGAAGGC	675-684	225-228	NT	10	1	5		Change of reading frame and eventualy stop codon		TCGCTGGTCAACTGCCTCGC	-CCGGGAAGGC	ATGGAAGGCCAGGTGATCGG	GC
-ATGGAAGGCCA	685-695	229-232	NT	11	1	3		Change of reading frame and eventualy stop codon		ACTGCCTCGCCCGGGAAGGC	-ATGGAAGGCCA	GGTGATCGGCCGCGAGAAGC	GGAAGGC
-TGGAAGGCCA	686-695	229-232	NT	10	1	2		Change of reading frame and eventualy stop codon		CTGCCTCGCCCGGGAAGGCA	-TGGAAGGCCA	GGTGATCGGCCGCGAGAAGC	GGAAGGC
-GCGAGAAGCA	707-716	236-239	NT	10	1	2		Change of reading frame and eventualy stop codon		GGAAGGCCAGGTGATCGGCC	-GCGAGAAGCA	CCTCTACAGCATCTACCAGA
-TAAGGCGTTCAACGAG	753-768	251-256	NT	12	1	2		Change of reading frame and eventualy stop codon		CAGAAGATGCGCGGCAAGCG	-TAAGGCGTTCAACGAG	ATCATGGACGTCTACGCCTT
-ACGAGATCAT	764-773	255-258	NT	10	1	3		Change of reading frame and eventualy stop codon		CGGCAAGCGTAAGGCGTTCA	-ACGAGATCAT	GGACGTCTACGCCTTCCGCA
+CCTGTATGGGCGCCGTGCACAG	845^846	282	NT	22	1	4				GTGCTGGGCGCCGTGCACAG	+CCTGTATGGGCGCCGTGCACAG	CCTGTACAAGCCGTTCCCCG	TGGGCGCCGTGCACAG
-TCAAGGACTACAT	872-884	291-295	NT	13	1	4		Change of reading frame and eventualy stop codon		CAAGCCGTTCCCCGGACGCT	-TCAAGGACTACAT	CGCGATTCCCAAGGCCAACG
-TCGCGATTCCCAA	884-896	295-299	NT	13	3	2,5	3	Change of reading frame and eventualy stop codon		CGGACGCTTCAAGGACTACA	-TCGCGATTCCCAA	GGCCAACGGCTACCAGTCGC
+CAAC	903^904	301-302	NT	4	1	4		Change of reading frame and eventualy stop codon		TCGCGATTCCCAAGGCCAAC	+CAAC	GGCTACCAGTCGCTACATAC	CAAC
-TGGA	980-983	327-328		4	1	5		Change of reading frame and eventualy stop codon		CCAGATCCGTACCCGCGAGA	-TGGA	AGAGATGGCCAACCACGGGA	GA
+AC	1052^1053	351		2	1	4		Change of reading frame and eventualy stop codon		GACGAGACGCCCAAGGGCAC	+AC	CCATGCCCGCGCCCGGCAAT	AC
-GCCCGGC	1063-1069	354-323		7	1	4		Change of reading frame and eventualy stop codon		CCAAGGGCACCCATGCCCGC	-GCCCGGC	AATGGGTGAAGGGCGTGCTG	GCCCG
-GCCCGGCAATGGG	1063-1075	354-359		13	1	5		Change of reading frame and eventualy stop codon		CCAAGGGCACCCATGCCCGC	-GCCCGGCAATGGG	TGAAGGGCGTGCTGGAACTG
-CCCGGCAATGGG	1064-1075	355-359		12	1	3		Not change of reading frame		CAAGGGCACCCATGCCCGCG	-CCCGGCAATGGG	TGAAGGGCGTGCTGGAACTG
-CCCGGCAATGGGTGAAGGGCG	1064-1084	354-362		21	1	2		Not change of reading frame		CAAGGGCACCCATGCCCGCG	-CCCGGCAATGGGTGAAGGGCG	TGCTGGAACTGCAGCAGCGC	GCG
-TGGAACTGCAGC	1088-1099	363-367		12	1		3	Not change of reading frame		GCAATGGGTGAAGGGCGTGC	-TGGAACTGCAGC	AGCGCGCCGGCAACTCGCTG	GC
+GC	1101^1106	367-369		2	1	3		Change of reading frame and eventualy stop codon		CTGGAACTGCAGCAGCGCGC	+GC	CGGCAACTCGCTGGAATTCA	GC
+T	1104^1105	368-369		1	1		3	Change of reading frame and eventualy stop codon		TGCTGGAACTGCAGCAGCGC	+T	GCCGGCAACTCGCTGGAATT
+G	1105^1106	369-369		1	1	2		Change of reading frame and eventualy stop codon		GCTGGAACTGCAGCAGCGCG	+G	CCGGCAACTCGCTGGAATTC	G
-AACTCGCTGGAATTCATCGA	1111-1128	371-376		20	1	2		Change of reading frame		AACTGCAGCAGCGCGCCGGC	-AACTCGCTGGAATTCATCGA	GAACGTGAAGATCGACCTGT
-A	1264	422	TGS	1	1		3	Change of reading frame and eventualy stop codon		CTGACGTCGGCAACAGTTGC	-A	TCGCCTGCCGCATCAACCGT
-ATCGCCTGCC	1264-1273	422-425	TGS	10	1	3		Change of reading frame and eventualy stop codon		CTGACGTCGGCAACAGTTGC	-ATCGCCTGCC	GCATCAACCGTCGCCTGGCG
-ATCGCCTGCCG	1264-1274	422-425	TGS	11	1	3		Change of reading frame		CTGACGTCGGCAACAGTTGC	-ATCGCCTGCCG	CATCAACCGTCGCCTGGCGC
-ATCAACCGTCG	1276-1286	426-429	TGS	11	1	3		Change of reading frame		ACAGTTGCATCGCCTGCCGC	-ATCAACCGTCG	CCTGGCGCCGCTCTCCGAGC
-CCCCGGGCGCCCGGCCGAACCCG	1343-1364	448-455		23	1	4		Change of reading frame		GACGGTGGAAATCGTCACCG	-CCCCGGGCGCCCGGCCGAACCCG	GCCTGGCTGAGCTTCGTGGT	CCG
-GGCCGAACCCGGC	1355-1367	452-456		13	1	2		Change of reading frame and eventualy stop codon		CGTCACCGCCCCGGGCGCCC	-GGCCGAACCCGGC	CTGGCTGAGCTTCGTGGTCA
-CCCATATCCGCCA	1403-1415	468-472	AH/RIS	13	1	5		Change of reading frame and eventualy stop codon		GGTCACCGGCAAGGCGCGCA	-CCCATATCCGCCA	TGCGCTCAAGCTGCAACGCC	CA
-A	1600	534	AH/RIS	1	1	3		Change of reading frame and eventualy stop codon		AGATCGGCCTGGGCAACCGC	-A	TGGCCTACGTGGTCGCCCGC
-TACGTGGTCGC	1606-1616	536-539	AH/RIS	11	1		3	Change of reading frame		GCCTGGGCAACCGCATGGCC	-TACGTGGTCGC	CCGCCGCCTGCTGTCCAGCG
+AAGCGCC	1659^1660	553		7	1		3	Change of reading frame		GCGAGGAAGCGCCAAGCGCC	+AAGCGCC	GAGGGTCCGCTGGCGATCCG	AAGCGCC
-TCCTGAGCTA	1697-1706	566-569		10	1	4		Change of reading frame and eventualy stop codon		CCGCGGCACCGAAGGCCTGG	-TCCTGAGCTA	CGCCAAGTGCTGCACGCCGA
-ACGCCGATTCCC	1720-1731	573-577		12	1	5		Not change of reading frame		TGAGCTACGCCAAGTGCTGC	-ACGCCGATTCCC	GGCGACCCGATCGTTGGCCA
-GGCCACCTGTC	1747-1757	583-586		11	1	2		Change of reading frame		TTCCCGGCGACCCGATCGTT	-GGCCACCTGTC	CGCCGGCAAGGGCATGGTGG
-GT	1858-1859	620-620		2	1	3		Change of reading frame		AGCTCAGCTGGGCCAAGGAT	-GT	CACCGGCGAATTCAATGTCG
-GTCAACGCGGC	1936-1946	646-649	ACT	11	1	3		Change of reading frame		TCGCCCTGCTCGCCACCAGC	-GTCAACGCGGC	CGACGGCAACATCGAGAAGA	GC
+G	2022^2023	674-675	ACT	1	1	5		Change of reading frame		TCCAGCTGGTCGTCAGCGTG	+G	CACGATCGCGTCCACCTGGC	G
BIG REARRANMENT					1

## Sheet: Legend
Sheet Mutations in spoT from WGS: in red are shown mutants characterized in additional experiments; in gray a mutants that had the spoT mutation in less than 65% of the reads.
Sheet Mutations in spoT from Sanger: Day indicates day after incubation in which the corresponding mutant was isolated from experiments done with MM (minimal medium) or LB (rich medium).
spoT domains: HD/PDE (Phosphoydrolase, phosphodiesterase domain, from aa 43 to aa 166); NT (Nucleotidyltransferase domain, from aa 195 to a 325); TGS (Threonyl-tRNA Synthetase, GTPase, and SpoT domain, from aa 389 to aa 447); AH/RIS ( α helical and Ribosome-InterSubunit domains); and ACT (aspartate kinase–chorismate mutase–TyrA domain, from aa 622 to aa 698).
