# Supplementary material for: A role for the stringent response in ciprofloxacin resistance in Pseudomonas aeruginosa
Source: Sci Rep. 2024 Apr 13;14:8598. doi: 10.1038/s41598-024-59188-z (PMC11016087; doi:10.1038/s41598-024-59188-z)
Supplement: Supplementary file 3 — Supplementary Information 3. [file 41598_2024_59188_MOESM3_ESM.xlsx]

## Sheet: Reads alignment stats
Sample ID	Raw	Post-trim	Post-trim, aligned	Deduplicated	Deduplicated, aligned	Alignment %
P1-10A	5036510	5013720	4927779	2415063	2329122	96.4415
P1-10B	2822728	2809119	2760227	1705416	1656524	97.1331
P1-1A	5130594	5107059	5024888	2424624	2342453	96.611
P1-1B	4276728	4257987	4195561	2171886	2109460	97.1257
P1-2A	4905222	4882596	4801791	2382307	2301502	96.6081
P1-2B	3090664	3076775	3023736	1780953	1727914	97.0219
P1-3A	3565604	3549123	3490793	1957319	1898989	97.0199
P1-3B	3361802	3345618	3280603	1932634	1867619	96.6359
P1-4A	3544490	3529214	3469061	1942368	1882215	96.9031
P1-4B	3418954	3402184	3343231	1929649	1870696	96.9449
P1-5A	3175340	3160772	3106878	1830396	1776502	97.0556
P1-5B	3980972	3963908	3908925	2094111	2039128	97.3744
P1-6C	4478900	4459036	4389616	2250957	2181537	96.916
P1-6D	3494502	3478316	3423822	1935490	1880996	97.1845
P1-7A	2204224	2193563	2152721	1379949	1339107	97.0403
P1-7B	3585486	3569237	3510918	1975970	1917651	97.0486
P1-8C	5625682	5601119	5510234	2589181	2498296	96.4898
P1-8D	4645010	4623731	4549978	2305226	2231473	96.8006
P1-9A	3371976	3356996	3302206	1886084	1831294	97.095
P1-9B	767570	764117	752767	628996	617646	98.1955
P1-C10A	2277958	2267229	2222571	1453612	1408954	96.9278
P1-C1A	4358554	4337746	4265356	2265777	2193387	96.8051
P1-C2A	3998324	3981830	3913335	2111601	2043106	96.7563
P1-C3A	6218258	6190824	6091993	2721016	2622185	96.3679
P1-C4B	5912294	5885684	5793425	2609219	2516960	96.4641
P1-C5A	3350148	3334872	3276739	1875033	1816900	96.8996
P1-C6A	3528314	3512340	3456064	1935195	1878919	97.092
P1-C7A	3601718	3586164	3533585	1959264	1906685	97.3164
P1-C8A	5226544	5202247	5115001	2513723	2426477	96.5292
P1-C9A	3418808	3403585	3347229	1904823	1848467	97.0414
P2-10A	2253380	2243319	2200601	1418444	1375726	96.9884
P2-10B	4550556	4529840	4459005	2266225	2195390	96.8743
P2-1A	4565478	4544651	4474516	2285489	2215354	96.9313
P2-1B	3497950	3482235	3426333	1922455	1866553	97.0922
P2-2A	5762138	5736676	5650662	2611564	2525550	96.7064
P2-2B	1223514	1218323	1201266	910416	893359	98.1265
P2-3A	3924218	3906211	3841505	2051823	1987117	96.8464
P2-3B	3352258	3336477	3275985	1867820	1807328	96.7614
P2-4A	3240712	3225536	3171212	1780921	1726597	96.9497
P2-4B	2736458	2724570	2681186	1642498	1599114	97.3587
P2-5A	3747122	3729136	3663207	2034752	1968823	96.7599
P2-5B	684544	681431	670630	563205	552404	98.0822
P2-6A	3470562	3455096	3397322	1924694	1866920	96.9983
P2-6B	2598286	2586896	2543743	1541359	1498206	97.2003
P2-7A	4006616	3988795	3922990	2022095	1956290	96.7457
P2-7B	996054	991530	976223	770961	755654	98.0146
P2-8A	3766578	3749481	3686407	1995345	1932271	96.8389
P2-8B	1212604	1206950	1186429	905895	885374	97.7347
P2-9B	794410	790676	777872	647436	634632	98.0224
P2-9C	3204998	3189367	3129872	1844756	1785261	96.7749
P2-C10A	2282002	2271012	2231686	1444089	1404763	97.2768
P2-C1A	3407340	3391353	3329587	1791076	1729310	96.5515
P2-C2A	3269168	3254940	3202470	1795476	1743006	97.0777
P2-C3A	2507804	2495951	2454737	1554031	1512817	97.3479
P2-C4A	1905684	1896649	1865983	1267562	1236896	97.5807
P2-C5A	4649624	4629766	4557045	2316211	2243490	96.8603
P2-C6A	3769728	3753375	3694658	2030622	1971905	97.1084
P2-C7A	5220300	5196815	5110830	2502331	2416346	96.5638
P2-C8A	3325552	3310443	3248952	1738648	1677157	96.4633
P2-C9A	3934020	3915569	3846074	2085501	2016006	96.6677
WT	9000560	8960079	8820736	3393917	3254574	95.8943
